# Supplementary material for: The Associations Between Oxytocin and Trauma in Humans: A Systematic Review
Source: Front Pharmacol. 2018 Mar 1;9:154. doi: 10.3389/fphar.2018.00154 (PMC5838009; doi:10.3389/fphar.2018.00154)
Supplement: Supplementary file 1 [file DataSheet1.XLSX]

## Sheet: CONSORT, Strobe, TREND
STROBE	Title/abstract		introduction		Methods														Results											Discution					Total
	1a	1b	2	3	4	5	6a	6b	7	8	9	10	11	12a	12b	12c	12d	12e	13a	13b	13c	14a	14b	14c	15	16a	16b	16c	17	18	19	20	21	22				%
Group 1
Hein et al., 2009	0	1	1	1	1	1	0	NA	1	1	1	0	1	1	1	NA	1	0	1	NA	0	0	NA	NA	1	0	1	NA	1	1	1	0	1	0	19	34-6	28	67.8571
Opacka-Juffry & Mohiyeddini, 2012	0	1	1	1	1	1	0	NA	1	1	1	0	1	1	1	1	NA	0	1	1	0	0	NA	NA	1	0	0	NA	1	1	1	1	1	0	20	34-5%	29	68.9655
Chatzittofis et al., 2014	0	1	1	1	1	1	1	NA	1	1	0	0	1	1	1	NA	NA	0	1	NA	0	0	NA	NA	1	0	1	NA	1	1	1	1	1	1	20	34-7%	27	74.0741
Mizuli & Fujiwara 2015	0	1	1	0	1	1	1	NA	1	1	1	0	1	1	1	NA	NA	0	1	NA	0	1	NA	NA	1	0	1	NA	1	1	1	1	1	1	21	34-7%	27	77.7778
Nishi et al.., 2015	1	1	1	1	1	1	1	NA	1	1	1	0	1	1	1	0	1	0	1	1	0	1	0	1	1	1	1	NA	1	1	1	0	1	1	26	34-2%	32	81.25
Mohiyeddini,Opacka-Juffry & Gross, 2015	1	1	1	1	1	1	1	NA	1	1	1	0	1	1	1	1	NA	0	1	NA	0	0	NA	NA	1	1	1	NA	1	1	1	1	1	1	24	34-6%	28	85.7143
Friling et al., 2015	1	1	1	1	1	1	1	NA	1	1	1	0	1	1	1	1	NA	0	1	1	0	1	1	NA	1	1	1	NA	1	1	1	1	1	1	27	34-4%	30	90
Mizushima et al., 2015	0	1	1	1	1	1	1	1	1	1	1	0	1	1	1	0	0	0	0	NA	0	1	0	NA	1	1	1	NA	1	1	1	0	0	0	20	34-3%	31	64.5161
Reijnen, Geuze & Vermetten., 2017	1	1	1	1	1	1	1	NA	1	1	0	0	1	0	1	0	0	0	1	NA	0	1	1	1	1	1	1	NA	1	1	1	1	1	1	25	34-3%	31	80.6452
	Title/abstract			introduction		Methods																												Results
TREND	1a	1b	1b	2a	2b	3a	3b	3c	3d	4a	4b	4c	4d	4e	4f	4g	4h	4i	5	6a	6b	6c	7	8a	8b	8c	9	10a	10b	11a	11b	11c	11d	12a	12b	12c	12d	12e	12f	12g	13	14a	14b	14c	14d	15	16a	16b	17a
Group 2
Pierrehumbert et al., 2010	1	1	1	1	1	1	0	1	1	1	1	1	1	1	1	1	0	0	1	1	1	0	0	1	0	1	NA	1	NA	1	1	1	0	0	0	1	1	NA	1	NA	NA	1	1	1	1	1	1	1	1
Munro et al., 2013	1	1	1	1	1	1	1	1	1	1	1	1	1	1	1	1	1	0	1	1	1	1	0	1	0	1	NA	1	NA	1	1	1	1	0	1	1	1	NA	1	NA	1	1	1	NA	1	1	1	1	1
Seltzer et al., 2014	1	1	1	1	1	1	1	1	1	1	1	1	1	1	1	1	1	O	1	1	1	1	0	1	1	1	NA	1	NA	1	1	1	1	0	1	1	1	NA	1	NA	NA	1	1	1	1	1	1	1	1
CONSORT	Title/abstract		introduction		Methods																	Results										Discution			Other information			Total			%
	1a	1b	2a	2b	3a	3b	4a	4b	5	6a	6b	7a	7b	8a	8b	9	10	11a	11b	12a	12b	13a	13b	14a	14b	15	16	17a	17b	18	19	20	21	22	23	24	25
Group 3
Meinlschmidt & Heim 2007	0	1	1	1	1	NA	1	1	1	1	NA	0	NA	0	1	0	0	1	NA	1	1	0	NA	1	NA	0	1	0	0	1	0	1	1	1	0	0	1	19	37-6	31	61.2903
Grimm et al., 2014	0	1	1	1	1	NA	1	1	1	1	NA	0	NA	0	1	0	1	1	1	1	1	1	NA	1	NA	1	1	1	1	1	1	1	1	1	0	0	1	26	37-5	32	81.25
Fan et al., 2014	0	1	1	1	1	NA	1	1	1	1	NA	0	NA	0	1	1	0	1	NA	1	1	1	NA	1	NA	1	1	1	0	1	1	1	1	1	0	0	1	24	37-6	31	77.4194
Eidelman-Rothman et al., 2015	0	1	1	1	1	NA	1	1	1	1	NA	0	NA	0	1	0	0	0	1	1	1	1	NA	1	NA	1	1	1	0	1	1	1	1	1	0	0	1	23	37-5	32	71.875
Fijiling et al., 2016a	0	1	1	1	1	NA	1	1	1	1	NA	0	NA	0	1	0	0	1	1	1	1	1	NA	1	NA	1	1	0	1	1	1	1	1	1	0	0	1	24	37-5	32	75
Koch et al., 2016b	0	1	1	1	1	NA	1	1	1	1	NA	0	NA	0	1	1	0	1	1	1	1	1	NA	1	NA	1	1	1	0	1	0	1	1	1	0	0	1	24	37-5	32	75
Palgi, et al., 2016	0	1	1	1	1	NA	1	1	1	1	NA	0	NA	1	1	1	0	1	NA	1	1	1	NA	1	NA	1	1	1	0	1	0	1	1	1	0	0	1	24	37-6	31	77.4194
Koch et al., 2016a	0	1	1	1	1	NA	1	1	1	1	NA	0	NA	1	1	1	0	1	0	1	1	1	NA	0	NA	1	1	1	NA	1	0	1	1	1	0	0	1	23	37-6	31	74.1935
Frijling et al., 2016b	0	1	1	1	1	NA	1	1	1	1	NA	0	NA	0	1	0	0	1	1	1	1	1	NA	0	NA	1	1	1	NA	1	1	1	1	1	1	1	1	25	37-6	31	80.6452
Nawjin et al., 2016	0	1	1	1	1	NA	1	1	1	1	NA	0	NA	0	1	0	0	1	1	1	1	1	NA	1	NA	1	1	1	NA	1	1	1	1	1	0	0	1	24	37-6	31	77.4194
Van Zuiden et al., 2017	1	1	1	1	1	NA	1	1	1	1	NA	0	NA	1	0	0	0	1	1	1	1	1	1	1	NA	1	1	0	NA	1	1	1	1	1	1	0	1	26	37--5 %	32	81.25
Sack et al., 2017	1	1	1	1	1	NA	1	1	1	1	NA	1	NA	1	1	1	1	1	NA	1	NA	1	1	1	NA	1	1	1	NA	1	1	1	1	1	1	1	1	30	30--7%	30	100
Nawijn et al., 2017	0	1	1	1	1	NA	1	1	1	1	NA	0	NA	0	0	0	0	1	1	1	1	1	NA	1	NA	1	1	1	1	1	1	1	1	1	1	1	1	25	37-5%	32	78.125
STROBE	Title/abstract		introduction		Methods														Results											Discution					Total
	1a	1b	2	3	4	5	6a	6b	7	8	9	10	11	12a	12b	12c	12d	12e	13a	13b	13c	14a	14b	14c	15	16a	16b	16c	17	18	19	20	21	22				%
Group 4
Bradley et al., 2011	1	1	1	1	1	1	1	NA	1	1	1	0	1	0	0	0	0	1	1	1	0	0	NA	NA	1	1	1	NA	1	1	1	1	1	1	23	34-4%	30	76.6667
Cichetti & rogoch 2012	1	1	1	1	1	1	1	0	1	1	1	0	1	1	0	0	0	0	1	0	0	1	0	NA	1	1	1	NA	1	1	1	0	1	1	22	34-2%	32	68.75
Thompson & Holman 2013	0	1	1	1	1	1	1	NA	1	1	1	0	1	1	1	1	0	0	1	1	0	1	1	1	1	1	1	NA	1	1	1	1	1	1	27	34-2%	32	84.375
Mc Quaid et al., 2013	1	1	1	1	1	1	1	NA	1	1	1	0	1	1	1	1	0	1	1	1	0	1	1	NA	1	1	1	NA	1	1	1	1	1	1	28	34-3%	31	90.3226
Hostinar, Cichetti & Rogosch 2014	0	1	1	1	1	1	1	1	1	1	1	0	1	1	1	0	1	1	1	0	0	1	0	NA	1	1	1	NA	1	1	1	1	1	1	26	34-2%	32	81.25
Myers et al., 2014	1	1	0	1	1	0	1	NA	1	1	1	0	1	1	1	1	0	0	1	1	0	1	1	NA	1	1	1	NA	1	1	1	1	1	1	25	34-3%	31	80.6452
Dunn et al., 2014	1	1	1	1	1	1	1	NA	1	1	1	1	1	1	1	1	0	0	1	0	0	1	0	1	1	0	1	NA	1	1	1	0	0	1	24	34-2%	32	75
Dannlowski et al., 2016	1	1	1	1	0	0	1	NA	1	1	0	0	1	1	1	NA	0	0	1	NA	0	1	1	NA	1	1	1	NA	1	1	1	1	1	1	23	34- 5%	28	67.9
Tollenaar et al., 2017	1	1	1	1	1	0	1	NA	0	1	1	0	1	0	1	0	1	1	1	0	1	0	1	1	1	1	0	NA	1	1	1	1	1	1	24	34-2%	32	75
Sippel et al., 2017	0	1	1	1	1	1	1	1	1	1	0	0	1	1	1	1	1	0	1	1	0	1	0	1	1	1	1	NA	1	1	1	1	1	1	27	34-1	33	81.8182
[truncated: 12 more columns]
